# Supplementary material for: The Manufacturing and Characterisation of Eugenol-Enclosed Liposomes Produced by Microfluidic Method
Source: Foods. 2023 Aug 3;12(15):2940. doi: 10.3390/foods12152940 (PMC10418319; doi:10.3390/foods12152940)
Supplement: Supplementary file 1 [file foods-12-02940-s001.zip]

Archive with 1 entries (1 files):
- foods-2522161-supplementary.pdf
